# Supplementary material for: Characterization of Two New Shiga Toxin-Producing Escherichia coli O103-Infecting Phages Isolated from an Organic Farm
Source: Microorganisms. 2021 Jul 17;9(7):1527. doi: 10.3390/microorganisms9071527 (PMC8303462; doi:10.3390/microorganisms9071527)
Supplement: Supplementary file 1 [file microorganisms-09-01527-s001.zip]

Archive with 1 entries (1 files):
- microorganisms-1280391-supplementary.pdf
